# Supplementary material for: COVID-19 Vaccine Uptake among US Adults According to Standard Occupational Groups
Source: Vaccines (Basel). 2022 Jun 23;10(7):1000. doi: 10.3390/vaccines10071000 (PMC9319436; doi:10.3390/vaccines10071000)
Supplement: Supplementary file 1 [file vaccines-10-01000-s001.zip]

Archive with 1 entries (1 files):
- vaccines-1704104-supplementary.pdf
